# Supplementary material for: Impact of the Pre-Operative Standardized Nutritional Protocol in Infants with Congenital Heart Disease (CHD)
Source: J Cardiovasc Dev Dis. 2025 Apr 23;12(5):166. doi: 10.3390/jcdd12050166 (PMC12112651; doi:10.3390/jcdd12050166)
Supplement: Supplementary file 1 [file jcdd-12-00166-s001.zip]

Archive with 1 entries (1 files):
- jcdd-3409571-supplementary.pdf
